# Supplementary material for: The Health and Physical Education Curriculum: Does It Address Muscular Fitness?
Source: J Funct Morphol Kinesiol. 2026 Jan 18;11(1):40. doi: 10.3390/jfmk11010040 (PMC12821546; doi:10.3390/jfmk11010040)
Supplement: Supplementary file 1 [file jfmk-11-00040-s001.zip]

Archive with 1 entries (1 files):
- jfmk-4016621-supplementary.pdf
